# Supplementary material for: Linear accelerator-based stereotactic radiotherapy for brain metastases, including multiple and large lesions, carries a low incidence of acute toxicities: a retrospective analysis
Source: Radiat Oncol. 2023 May 10;18:80. doi: 10.1186/s13014-023-02262-z (PMC10173492; doi:10.1186/s13014-023-02262-z)
Supplement: Supplementary file 2 — Additional file 2: Table S1. Characteristics of all patients who experienced immediate side effects. [file 13014_2023_2262_MOESM2_ESM.xlsx]

## Sheet: Additional_file_2
Additional Table 1. Characteristics of all patients who experienced immediate side effects
No.	Prescribed dose	Number of fractions	Primary cancer	Prescribed dose/Max dose, %	Number of metastases	Maximum tumor volume, cc	Total tumor volume, cc	Prior history of whole-brain radiotherapy	Re-irradiation of lesions previously treated with SRT	Presence of neurological symptoms	Use of corticosteroids	Receipt of cytotoxic agents	Receipt of molecularly targeted agents with anti-VEGF activity	Receipt of other molecularly targeted agents	Receipt of immune checkpoint inhibitors	Toxicity grade	Time to event, days
1	35	5	NSCLC	50.7	2	4.8	7.7	No	No	Yes	Yes	No	No	No	No	Nausea Grade 3; Muscle weakness Grade 2	2
2	35	5	Parotid gland	49.2	3	2.2	2.9	No	No	No	No	No	No	No	Yes	Dysesthesia Grade 2	1
3	42	10	Ovary	49.3	1	24.9	24.9	No	No	Yes	Yes	Yes	Yes	No	No	Hydrocephalus Grade 3; Headache Grade 3; Nausea Grade 3	5
4	35	5	Thyroid gland	52.1	1	4.5	4.5	No	No	No	No	No	No	No	No	Cognitive disturbance Grade 2	4
5	30	3	Esophagus	50.6	1	3.1	3.1	No	No	Yes	Yes	No	No	No	No	Seizure (partial) Grade 3	1
6	35	5	NSCLC	47.8	1	0.2	0.2	No	No	No	No	No	No	Yes	No	Seizure (generalized) Grade 3	7
7	30	3	Melanoma	51.3	2	2.1	2.1	No	No	No	No	No	No	No	No	Muscle weakness Grade 2	3
8	35	5	Stomach	58.1	2	0.8	1.2	No	No	No	No	No	No	No	No	Seizure (complex partial) Grade 3	14
9	35	5	NSCLC	51.3	5	10.6	11	No	No	No	No	Yes	No	No	Yes	Nausea Grade 2	7
10	35	5	NSCLC	58.7	9	1.1	2.9	No	No	Yes	No	No	No	No	No	Ataxia Grade 2; Nausea Grade 2	3
11	35	5	Melanoma	61.5	15	2.3	3	No	No	Yes	No	No	No	Yes	Yes	Intracranial hemorrhage Grade 5	10
12	30	3	Stomach	52	2	4.1	7.1	No	No	Yes	No	No	No	No	Yes	Dysphasia Grade 2	11
13	24	1	NSCLC	72.6	2	0.4	0.5	No	No	No	No	Yes	No	No	Yes	Muscle weakness Grade 2	0
14	35	5	NSCLC	81.6	3	1.7	2	No	No	Yes	No	No	No	No	No	Muscle weakness Grade 2; Nausea Grade 2	5
15	30	3	Esophagus	80.6	4	9.8	19.6	No	No	Yes	Yes	Yes	No	No	No	Seizure (partial) Grade 3	2
16	35	5	Kidney	49.5	1	2.7	2.7	No	No	Yes	No	No	No	No	No	Nervous system disorders - Other (visual field defect) Grade 2	8
Abbreviations: NSCLC, non-small-cell lung cancer; SRT, stereotactic radiotherapy; VEGF, vascular endothelial growth factor
